# Supplementary material for: The mitochondrial genomes of Tortricidae: nucleotide composition, gene variation and phylogenetic performance
Source: BMC Genomics. 2021 Oct 21;22:755. doi: 10.1186/s12864-021-08041-y (PMC8532297; doi:10.1186/s12864-021-08041-y)
Supplement: Supplementary file 2 — Additional file 2: Table S2. Annotation and comparison of mitochondrial genome organizations of 13 mitogenomes sequenced in this study. [file 12864_2021_8041_MOESM2_ESM.xlsx]

## Sheet: Sheet1
Table S2. Annotation and comparison of mitochondrial genome organizations of 13 mitogenomes sequenced in this study
	Archips podana			Archips betulanus			Archips sp.			Olethreutes sp.			Loboschiza koenigiana			Bactra venosana			Acleris fimbriana			Grapholita delineana isolate Heze			Grapholita delineana isolate Jiyuan			Grapholita delineana isolate Zhoukou			Grapholita delineana isolate Rizhao			Grapholita delineana isolate Xuzhou			Grapholita delineana isolate Yongning
	Position	Length (bp)	INC	Position	Length (bp)	INC	Position	Length (bp)	INC	Position	Length (bp)	INC	Position	Length (bp)	INC	Position	Length (bp)	INC	Position	Length (bp)	INC	Position	Length (bp)	INC	Position	Length (bp)	INC	Position	Length (bp)	INC	Position	Length (bp)	INC	Position	Length (bp)	INC	Position	Length (bp)	INC
trnM (cat)	1-68	68	0	1-68	68	0	1-69	69	0	1-68	68	1	1-68	68	0	1-68	68	0	1-68	68	0	1-68	68	0	1-68	68	0	1-68	68	0	1-68	68	0	1-68	68	0	1-68	68	0
trnI (gat)	69-133	65	-3	69-133	65	-3	70-134	65	-3	70-133	64	-3	69-133	65	-3	69-133	65	-3	69-133	65	-3	69-132	64	-3	69-132	64	-3	69-132	64	-3	69-132	64	-3	69-132	64	-3	69-132	64	-3
trnQ (ttg)	131-199	69	52	131-199	69	56	132-200	69	52	131-199	69	47	131-199	69	52	131-199	69	49	131-199	69	64	130-198	69	44	130-198	69	44	130-198	69	45	130-198	69	44	130-198	69	44	130-198	69	44
nad2	252-1262	1011	6	256-1266	1011	12	253-1263	1011	3	247-1255	1009	0	252-1260	1009	0	249-1257	1009	0	264-1272	1009	0	243-1253	1011	14	243-1253	1011	14	244-1254	1011	14	243-1253	1011	14	243-1253	1011	14	243-1253	1011	14
trnW (tca)	1269-1338	70	-8	1279-1348	70	-8	1267-1336	70	-8	1256-1324	69	-8	1261-1328	68	-8	1258-1325	68	-8	1273-1341	69	-8	1268-1336	69	-8	1268-1336	69	-8	1269-1337	69	-8	1268-1336	69	-8	1268-1336	69	-8	1268-1336	69	-8
trnC (gca)	1331-1395	65	3	1341-1405	65	0	1329-1391	63	0	1317-1381	65	5	1321-1383	63	0	1318-1382	65	2	1334-1397	64	28	1329-1393	65	12	1329-1394	66	12	1330-1394	65	12	1329-1395	67	12	1329-1394	66	12	1329-1393	65	12
trnY (gta)	1399-1463	65	2	1406-1472	67	2	1392-1457	66	3	1387-1451	65	3	1384-1447	64	6	1385-1450	66	2	1426-1490	65	4	1406-1471	66	-1	1407-1472	66	0	1407-1472	66	2	1408-1473	66	2	1407-1472	66	2	1406-1471	66	2
cox1	1466-2996	1531	0	1475-3005	1531	0	1461-2991	1531	0	1455-2985	1531	0	1454-2984	1531	0	1453-2983	1531	0	1495-3025	1531	0	1474-3004	1531	0	1475-3005	1539	0	1475-3005	1531	0	1476-3006	1531	0	1475-3005	1531	0	1474-3004	1531	0
trnL2 (taa)	2997-3063	67	0	3006-3072	67	0	2992-3058	67	0	2986-3052	67	0	2985-3051	67	0	2984-3050	67	0	3026-3092	67	0	3005-3071	67	0	3006-3072	67	0	3006-3072	67	0	3007-3073	67	0	3006-3072	67	0	3005-3071	67	0
cox2	3064-3745	682	0	3073-3754	682	0	3059-3740	682	0	3053-3734	682	0	3052-3733	682	0	3051-3732	682	0	3093-3774	682	0	3072-3753	682	0	3073-3754	682	0	3073-3754	682	0	3074-3755	682	0	3073-3754	682	0	3072-3753	682	0
trnK (ctt)	3746-3816	71	6	3755-3825	71	5	3741-3811	71	8	3735-3805	71	1	3734-3804	71	1	3733-3803	71	1	3775-3845	71	11	3754-3824	71	0	3755-3825	71	0	3755-3825	71	0	3756-3826	71	0	3755-3825	71	0	3754-3824	71	0
trnD (gtc)	3823-3892	70	0	3831-3899	69	0	3820-3887	68	0	3807-3871	65	0	3806-3871	66	0	3805-3870	66	0	3857-3922	66	0	3825-3891	67	0	3826-3892	67	0	3826-3892	67	0	3827-3893	67	0	3826-3892	67	0	3825-3891	67	0
atp8	3893-4054	162	-7	3900-4061	162	-7	3888-4049	162	-7	3872-4033	162	-7	3872-4033	162	-7	3871-4032	162	-7	3923-4084	162	-7	3892-4056	165	-7	3893-4057	165	-7	3893-4057	165	-7	3894-4058	165	-7	3893-4057	165	-7	3892-4059	168	-7
atp6	4048-4725	678	6	4055-4732	678	6	4043-4720	678	6	4027-4704	678	6	4027-4704	678	14	4026-4703	678	7	4078-4755	678	-1	4050-4727	678	7	4051-4728	678	7	4051-4728	678	7	4052-4729	678	7	4051-4728	678	7	4053-4730	678	7
cox3	4732-5520	789	2	4739-5527	789	2	4727-5515	789	2	4711-5499	789	2	4719-5507	789	2	4711-5499	789	2	4755-5543	789	2	4735-5523	789	2	4736-5524	789	2	4736-5524	789	2	4737-5525	789	2	4736-5524	789	2	4738-5526	789	2
trnG (tcc)	5523-5588	66	0	5530-5595	66	0	5518-5583	66	0	5502-5567	66	0	5510-5575	66	0	5502-5567	66	0	5546-5610	65	0	5526-5592	67	0	5527-5593	67	0	5527-5593	67	0	5528-5594	67	0	5527-5593	67	0	5529-5595	67	0
nad3	5589-5942	354	3	5596-5949	354	5	5584-5937	354	3	5568-5919	352	0	5576-5929	354	5	5568-5921	354	7	5611-5964	354	77	5593-5946	354	60	5594-5947	354	59	5594-5947	354	57	5595-5948	354	59	5594-5947	354	75	5596-5949	354	60
trnA (tgc)	5946-6014	69	-1	5955-6020	66	1	5941-6006	66	-1	5920-5989	70	2	5935-6000	66	0	5929-5994	66	2	6042-6105	64	23	6007-6071	65	6	6007-6071	65	6	6005-6069	65	6	6006-6070	65	6	6023-6087	65	6	6010-6074	65	6
trnR (tcg)	6014-6079	66	1	6022-6087	66	1	6006-6072	67	0	5992-6058	67	5	6001-6066	66	1	5997-6062	66	1	6129-6193	65	1	6078-6144	67	9	6078-6144	67	9	6076-6142	67	9	6077-6143	67	9	6094-6160	67	9	6081-6147	67	9
trnN (gtt)	6081-6147	67	10	6089-6158	70	8	6073-6138	66	7	6064-6129	66	5	6068-6134	67	0	6064-6129	66	7	6195-6261	67	16	6154-6222	69	2	6154-6222	69	2	6152-6220	69	2	6153-6221	69	2	6170-6238	69	2	6157-6225	69	2
trnS1 (gct)	6158-6223	66	0	6167-6232	66	0	6146-6211	66	0	6135-6200	66	0	6135-6200	66	0	6137-6202	66	2	6278-6343	66	0	6225-6291	67	0	6225-6291	67	0	6223-6289	67	0	6224-6290	67	0	6241-6307	67	0	6228-6295	68	0
trnE (ttc)	6224-6294	71	7	6233-6303	71	5	6212-6282	71	5	6201-6270	70	4	6201-6266	66	2	6205-6271	67	8	6344-6411	68	4	6292-6361	70	26	6292-6362	71	26	6290-6359	70	46	6291-6359	69	39	6308-6375	68	26	6296-6364	69	36
trnF (gaa)	6302-6368	67	0	6309-6373	65	0	6288-6354	67	0	6275-6341	67	0	6269-6333	65	0	6280-6345	66	3	6416-6482	67	0	6388-6454	67	0	6389-6455	67	0	6406-6472	67	0	6399-6465	67	0	6402-6468	67	0	6401-6467	67	0
nad5	6369-8109	1741	0	6374-8111	1738	0	6355-8089	1735	0	6342-8075	1734	0	6334-8066	1733	0	6349-8082	1734	0	6483-8220	1738	0	6455-8186	1732	0	6456-8187	1732	0	6473-8204	1732	0	6466-8197	1732	0	6469-8200	1732	0	6468-8199	1732	0
trnH (gtg)	8110-8147	65	0	8112-8175	64	0	8090-8153	64	0	8076-8141	66	0	8067-8131	65	0	8083-8150	68	0	8221-8285	65	0	8187-8254	68	0	8188-8255	68	0	8205-8272	68	0	8198-8265	68	0	8201-8268	68	0	8200-8267	68	0
nad4	8175-9513	1339	-1	8176-9514	1339	0	8154-9492	1339	-1	8142-9480	1339	-1	8132-9470	1339	-1	8151-9489	1339	0	8286-9624	1339	-1	8255-9593	1339	6	8256-9594	1339	6	8273-9611	1339	6	8266-9604	1339	0	8269-9607	1339	6	8268-9606	1339	6
nad4l	9513-9803	291	2	9515-9805	291	2	9492-9782	291	5	9840-9770	291	2	9470-9763	294	2	9490-9780	291	5	9624-9914	291	16	9600-9893	294	22	9601-9894	294	22	9618-9911	294	22	9611-9904	294	22	9614-9907	294	22	9613-9906	294	22
trnT (tgt)	9806-9870	65	0	9808-9871	64	0	9788-9852	65	0	9773-9836	64	0	9766-9830	65	0	9786-9849	64	0	9931-9994	64	0	9916-9981	66	0	9917-9981	65	0	9934-9999	66	0	9927-9992	66	0	9930-9995	66	0	9929-9994	66	0
trnP (tgg)	9871-9938	68	2	9872-9937	66	2	9853-9918	66	2	9837-9901	65	2	9831-9896	66	2	9850-9915	66	2	9995-10060	66	2	9982-10046	65	2	9982-10046	65	0	10000-10064	65	2	9993-10057	65	2	9996-10060	65	2	9995-10059	65	2
nad6	9941-10468	528	9	9940-10467	528	9	9921-10451	531	10	9904-10434	531	31	9899-10426	528	20	9918-10445	528	19	10063-10593	531	8	10049-10573	525	14	10049-10573	525	14	10067-10591	525	14	10060-10584	525	14	10063-10587	525	14	10062-10586	525	14
cob	10478-11626	1149	2	10477-11623	1147	0	10462-11608	1147	0	10466-11612	1147	0	10447-11593	1147	0	10475-11621	1147	0	10602-11753	1152	2	10588-11734	1147	0	10588-11734	1147	0	10606-11752	1147	0	10599-11745	1147	0	10602-11748	1147	0	10601-11747	1147	0
trnS2 (tga)	11629-11695	67	17	11624-11689	66	18	11609-11676	68	17	11613-11680	68	18	11594-11659	66	18	10622-11687	66	22	11756-11822	67	16	11735-11800	66	-1	11735-11800	66	-1	11753-11818	66	-1	11746-11811	66	-1	11749-11814	66	-1	11748-11813	66	-1
nad1	11713-12651	939	1	11708-12646	939	2	11694-12632	939	1	11699-12637	939	1	11678-12616	939	1	11710-12648	939	1	11839-12777	939	1	11800-12756	957	1	11800-12756	957	1	11818-12774	957	1	11811-12767	957	1	11814-12700	957	1	11813-12769	957	1
trnL1(tag)	12653-12719	67	0	12649-12716	68	0	12634-12701	68	0	12639-12707	69	0	12618-12685	68	0	12650-12717	68	0	12779-12847	69	0	12758-12827	70	0	12758-12827	70	0	12776-12845	70	0	12769-12838	70	0	12772-12841	70	0	12771-12840	70	0
rrnL	12720-14125	1406	0	12717-14109	1393	0	12702-14099	1398	0	12708-14099	1392	0	12686-14055	1370	0	12718-14095	1378	0	12848-14258	1411	0	12828-14206	1379	0	12828-14206	1379	0	12846-14225	1380	0	12839-14213	1375	0	12842-14214	1373	0	12841-14210	1370	0
trnV (tac)	14126-14189	64	0	14110-14173	64	0	14100-14165	66	0	14100-14165	66	0	14056-14121	66	0	14096-14160	65	0	14259-14324	66	0	14207-14271	65	0	14207-14271	65	0	14226-14290	65	0	14214-14278	65	0	14215-14279	65	0	14211-14275	65	0
rrnS	14190-14972	783	0	14174-14958	785	0	14166-14947	782	0	14166-14948	783	0	14122-14899	778	0	14161-14941	781	0	14325-15109	785	0	14272-15054	783	0	14272-15054	783	0	14291-15073	783	0	14279-15061	783	0	14280-15062	783	0	14276-15058	783	0
A+T-rich region	14973-15461	489	0	14959-16089	1131	0	14948-15389	442	0	14949-15778	830	0	14900-15440	541	0	14942-15588	647	0	15110-15558	449	0	n.a.	n.a.	n.a.	n.a.	n.a.	n.a.	15074-15521	448	0	n.a.	n.a.	n.a.	15063-15647	585	0	15059-15663	605	0
		15350	111		15971	118		15285	104		15662	116		15333	107		15454	124		15303	255								15293	228					15422	225		15443	220
Note: The gene underlined is encoded on N-strand, and other genes are encoded on J-strand.
