# Supplementary material for: The mitochondrial genomes of Tortricidae: nucleotide composition, gene variation and phylogenetic performance
Source: BMC Genomics. 2021 Oct 21;22:755. doi: 10.1186/s12864-021-08041-y (PMC8532297; doi:10.1186/s12864-021-08041-y)
Supplement: Supplementary file 3 — Additional file 3: Table S3. Reannotation and comparison of mitochondrial genome organizations of 27 previous sequenced tortricid species. [file 12864_2021_8041_MOESM3_ESM.xls]

## Sheet: Sheet1
Table S3. Reannotation and comparison of mitochondrial genome organizations of 27 previous sequenced tortricid species
	Lobesia botrana (KP677508)								Lobesia sp.(KX621053)								Celypha flavipalpana(MN956509)								Eudemis lucina(MK820027)								Phiaris dolosana(MK962620)								Rhyacionia leptotubula(JX028270)								Spilonota lechriaspis(HM204705)
	Original a				Modified b				Original a				Modified b				Original a				Modified b				Original a				Modified b				Original a				Modified b				Original a				Modified b				Original a
Gene	Position	length (bp)	INC		Position	length (bp)	INC		Position	length (bp)	INC		Position	length (bp)	INC		Position	length (bp)	INC		Position	length (bp)	INC		Position	length (bp)	INC		Position	length (bp)	INC		Position	length (bp)	INC		Position	length (bp)	INC		Position	length (bp)	INC		Position	length (bp)	INC		Position
trnM	13777-13843	67	0		13777-13843	67	0		13765-13822	58	10		13765-13832	68	0		1-68	68	0		1-68	68	0		1-68	68	0		1-68	68	0		1-68	68	0		1-68	68	0		1-68	68	1		1-68	68	1		1-67
trnI	13844-13906	63	-3		13844-13906	63	-3		13833-13896	64	-3		13833-13896	64	-3		69-132	64	-3		69-132	64	-3		69-133	65	0		69-133	65	-3		69-131	63	-1		69-131	63	-3		70-132	63	-3		70-132	63	-3		70-134
trnQ	13904-13971	68	84		13904-13971	68	48		13894-13962	69	83		13894-13962	69	47		130-198	69	50		130-198	69	50		134-202	69	46		131-199	69	49		131-199	69	47		129-197	69	49		130-198	69	61		130-198	69	49		132-200
nad2	14056-15030	975	2		14020-15030	1011	2		14046-15020	975	1		14010-15020	1011	1		249-1259	1011	-2		249-1259	1011	-2		249-1259	1011	2		249-1259	1011	2		247-1257	1011	-2		247-1257	1011	-2		260-1258	999	-2		248-1258	1011	-2		248-1258
trnW	15033-15099	67	-8		15033-15099	67	-8		15022-15090	69	-8		15022-15090	69	-8		1258-1326	69	-8		1258-1326	69	-8		1262-1329	68	-8		1262-1329	68	-8		1256-1324	69	-8		1256-1324	69	-8		1257-1323	67	-8		1257-1323	67	-8		1257-1324
trnC	15092-15153	62	7		15092-15153	62	7		15083-15146	64	9		15083-15146	64	9		1319-1382	64	1		1319-1382	64	1		1322-1388	67	3		1322-1388	67	3		1317-1384	68	1		1317-1384	68	1		1316-1389	74	0		1316-1389	74	0		1317-1381
trnY	15161-15226	66	3		15161-15226	66	3		15156-15222	67	2		15156-15222	67	2		1384-1449	66	2		1384-1449	66	2		1392-1459	68	2		1392-1459	68	2		1386-1450	65	2		1386-1450	65	2		1390-1452	63	6		1390-1452	63	6		1403-1467
cox1	1-1531	1531	0		1-1531	1531	0		1-1531	1531	0		1-1531	1531	0		1452-2982	1531	0		1452-2982	1531	0		1462-2992	1531	0		1462-2992	1531	0		1453-2983	1531	0		1453-2983	1531	0		1459-2989	1531	0		1459-2989	1531	0		1471-3001
trnL2	1532-1598	67	1		1532-1598	67	1		1532-1598	67	1		1532-1598	67	1		2983-3050	68	0		2983-3050	68	0		2993-3059	67	0		2993-3059	67	0		2984-3051	68	0		2984-3051	68	0		2990-3056	67	0		2990-3056	67	0		3002-3068
cox2	1600-2281	682	0		1600-2281	682	0		1600-2281	682	0		1600-2281	682	0		3051-3732	682	0		3051-3732	682	0		3060-3741	682	0		3060-3741	682	0		3052-3733	682	-1		3052-3733	682	-1		3057-3738	682	0		3057-3738	682	0		3069-3750
trnK	2282-2352	71	12		2282-2352	71	12		2282-2352	71	6		2282-2352	71	6		3733-3803	71	1		3733-3803	71	1		3742-3812	71	17		3742-3812	71	17		3733-3804	72	5		3733-3804	72	5		3739-3810	72	3		3739-3810	72	3		3751-3819
trnD	2365-2430	66	0		2365-2430	66	0		2359-2424	66	0		2359-2424	66	0		3805-3870	66	0		3805-3870	66	0		3830-3896	67	0		3830-3896	67	0		3810-3876	67	0		3810-3876	67	0		3814-3884	71	0		3814-3884	71	0		3822-3887
atp8	2431-2592	162	-7		2431-2592	162	-7		2425-2586	162	-7		2425-2586	162	-7		3871-4032	162	-7		3871-4032	162	-7		3897-4058	162	-7		3897-4058	162	-7		3877-4038	162	-7		3877-4038	162	-7		3885-4046	162	-7		3885-4046	162	-7		3888-4049
atp6	2586-3263	678	7		2586-3263	678	7		2580-3257	678	7		2580-3257	678	7		4026-4703	678	6		4026-4703	678	6		4052-4729	678	8		4052-4729	678	8		4032-4709	678	7		4032-4709	678	7		4040-4516	477	226		4040-4516	477	226		4043-4720
cox3	3271-4059	789	2		3271-4059	789	2		3265-4053	789	2		3265-4053	789	2		4710-5498	789	2		4710-5498	789	2		4738-5526	789	3		4738-5526	789	3		4717-5505	789	2		4717-5505	789	2		4743-5531	789	2		4743-5531	789	2		4730-5518
trnG	4062-4126	65	-3		4062-4126	65	0		4056-4122	67	6		4056-4122	67	0		5501-5566	66	0		5501-5566	66	0		5530-5594	65	0		5530-5594	65	0		5508-5573	66	0		5508-5573	66	0		5534-5599	66	0		5534-5599	66	0		5521-5586
nad3	4124-4480	357	15		4127-4480	354	15		4129-4476	348	15		4123-4479	357	12		5567-5920	354	4		5567-5920	354	4		5595-5948	354	16		5595-5948	354	16		5574-5927	354	3		5574-5927	354	3		5600-5953	354	1		5600-5953	354	1		5587-5940
trnA	4496-4560	65	0		4496-4560	65	0		4492-4555	64	0		4492-4555	64	0		5925-5989	65	1		5925-5989	65	1		5965-6030	66	22		5965-6030	66	22		5931-5999	69	-1		5931-5999	69	-1		5955-6016	62	9		5955-6016	62	9		5952-6017
trnR (tcg)	4561-4626	66	4		4561-4626	66	4		4556-4622	67	4		4556-4622	67	4		5991-6054	64	1		5991-6054	64	1		6053-6119	67	0		6053-6119	67	0		5999-6064	66	1		5999-6064	66	1		6026-6095	70	1		6026-6095	70	1		6030-6094
trnN (gtt)	4631-4698	68	3		4631-4698	68	3		4627-4694	68	0		4627-4694	68	0		6056-6121	66	8		6056-6121	66	8		6120-6187	68	9		6120-6187	68	9		6066-6131	66	7		6066-6131	66	7		6097-6163	67	-2		6097-6163	67	4		6096-6160
trnS1 (gct)	4702-4767	66	0		4702-4767	66	0		4695-4760	66	0		4695-4760	66	0		6130-6195	66	0		6130-6195	66	0		6197-6262	66	1		6197-6262	66	1		6139-6204	66	0		6139-6204	66	0		6162-6225	64	8		6168-6233	66	0		6159-6221
trnE (ttc)	4768-4838	71	33		4768-4838	71	33		4761-4827	67	34		4761-4827	67	34		6196-6262	67	-2		6196-6262	67	-2		6264-6332	69	43		6264-6332	69	43		6205-6271	67	3		6205-6271	67	3		6234-6302	69	-2		6234-6302	69	5		6230-6295
trnF	4872-4935	64	0		4872-4935	64	0		4862-4926	65	0		4862-4926	65	0		6261-6326	66	1		6261-6326	66	1		6376-6442	67	0		6376-6442	67	0		6275-6338	64	0		6275-6338	64	0		6301-6374	74	0		6308-6374	67	0		6294-6358
nad5	4936-6668	1733	0		4936-6668	1733	0		4927-6607	1681	57		4927-6664	1738	0		6328-8061	1734	0		6328-8061	1734	0		6443-8174	1732	0		6443-8174	1732	0		6339-8072	1734	0		6339-8072	1734	0		6375-8106	1732	0		6375-8106	1732	0		6342-8075
trnH	6669-6735	67	0		6669-6735	67	0		6665-6730	66	0		6665-6730	66	0		8062-8126	65	0		8062-8126	65	0		8175-8240	66	0		8175-8240	66	0		8073-8136	64	-1		8073-8136	64	0		8107-8175	69	410		8107-8175	69	410		8091-8156
nad4	6736-8075	1340	1		6736-8075	1340	1		6731-8069	1339	-1		6731-8069	1339	-1		8127-9465	1339	-1		8127-9465	1339	-1		8241-9579	1339	1		8241-9579	1339	1		8136-9475	1340	-1		8137-9475	1339	-1		8586-9704	1119	2		8586-9704	1119	2		8086-9495
nad4l	8077-8373	297	14		8077-8373	297	14		8069-8335	267	47		8069-8362	294	20		9465-9755	291	2		9465-9755	291	2		9581-9871	292	1		9581-9871	292	1		9475-9765	291	2		9475-9765	291	2		9707-9997	291	19		9707-9997	291	19		9495-9785
trnT	8388-8451	64	0		8388-8451	64	0		8383-8446	64	0		8383-8446	64	0		9758-9822	65	0		9758-9822	65	0		9874-9938	65	0		9874-9938	65	0		9768-9832	65	0		9768-9832	65	0		10017-10086	70	0		10017-10086	70	0		9794-9857
trnP	8452-8516	65	3		8452-8516	65	3		8447-8512	66	8		8447-8512	66	2		9823-9887	65	26		9823-9887	65	2		9939-10004	66	2		9939-10004	66	2		9833-9898	66	2		9833-9898	66	2		10087-10151	65	2		10087-10151	65	2		9858-9923
nad6	8520-9047	528	9		8520-9047	528	9		8521-9042	522	12		8515-9042	528	9		9914-10417	504	57		9890-10417	528	57		10007-10534	528	11		10007-10534	528	11		9901-10428	528	56		9901-10428	528	56		10154-10678	525	16		10154-10678	525	16		9926-10453
cob	9057-10205	1149	-2		9057-10205	1149	-2		9055-10200	1146	-2		9052-10200	1149	-2		10475-11623	1149	-2		10475-11623	1149	-2		10546-11694	1149	-2		10546-11694	1149	-2		10485-11633	1149	3		10485-11633	1149	3		10695-11843	1149	-1		10695-11843	1149	-1		10461-11609
trnS2	10204-10268	65	18		10204-10268	65	18		10199-10262	64	18		10199-10262	64	18		11622-11688	67	17		11622-11688	67	17		11693-11758	66	26		11693-11758	66	26		11637-11704	68	17		11637-11704	68	17		11843-11910	68	18		11843-11910	68	18		11612-11674
nad1	10287-11219	933	7		10287-11225	939	1		10281-11195	915	25		10281-11219	939	1		11706-12644	939	1		11706-12644	939	1		11785-12723	939	1		11785-12723	939	1		11722-12660	939	1		11722-12660	939	1		11929-12867	939	1		11929-12867	939	1		11693-12631
trnL1	11227-11293	67	-18		11227-11293	67	0		11221-11286	66	-23		11221-11286	66	0		12646-12714	69	22		12646-12714	69	0		12725-12792	68	-1		12725-12792	68	-1		12662-12730	69	0		12662-12730	69	0		12869-12937	69	0		12869-12937	69	0		12633-12700
rrnL	11276-12648	1373	3		11294-12651	1358	0		11264-12639	1376	2		11287-12641	1355	0		12737-14104	1368	4		12715-14108	1394	0		12792-14198	1407	0		12792-14198	1407	0		12731-14104	1374	3		12731-14104	1374	3		12938-14296	1359	0		12938-14296	1359	0		12703-14084
trnV	12652-12714	63	0		12652-12714	63	0		12642-12705	64	-1		12642-12705	64	0		14109-14173	65	-1		14109-14173	65	0		14199-14263	65	0		14199-14263	65	0		14108-14173	66	0		14108-14173	66	0		14297-14364	68	0		14297-14364	68	0		14084-14149
rrnS	12715-13490	776	0		12715-13492	778	0		12705-13468	764	0		12706-13482	777	0		14173-14952	780	0		14174-14955	782	0		14264-15043	780	0		14264-15043	780	0		14174-14950	777	0		14174-14952	779	0		14365-15138	774	0		14365-15141	777	0		14150-14927
A+T-rich region	13491-13776	286	0		13493-13776	284	0		13469-13764	296	0		13483-13764	282			14953-15498	546	0		14956-15498	543	0		15044-16056	1013	0		15044-16056	1013	0		14951-15562	612	0		14953-15562	610	0		15139-15877	739	0		15142-15877	736	0		14928-15368
	15229	15042	187		15229	15066	163		15224	14920	304		15224	15070	154		15498	15318	180		15498	15367	131		16056	15860	196		16056	15860	196		15562	15422	140		15562	15421	141		15877	15116	761		15877	15123	754		15368
The gene underlined is encoded on N-strand, and other genes are encoded on J-strand.
a original annotations on GenBank.
b Re-annotations in this study and the changes of gene length and position are indicated by green font.
[truncated: 125 more columns]
