# Supplementary material for: The mitochondrial genomes of Tortricidae: nucleotide composition, gene variation and phylogenetic performance
Source: BMC Genomics. 2021 Oct 21;22:755. doi: 10.1186/s12864-021-08041-y (PMC8532297; doi:10.1186/s12864-021-08041-y)
Supplement: Supplementary file 5 — Additional file 5: Table S5. Codon usage pattern in six tortricid tribes analyzed in this study. [file 12864_2021_8041_MOESM5_ESM.xlsx]

## Sheet: Sheet1
Table S5. Codon usage pattern in six tortricid tribes analyzed in this study
	Enarmoniini		Olethreutini		Eucosmini		Grapholitini		Archipini		Tortricini
	Count	RSCU	Count	RSCU	Count	RSCU	Count	RSCU	Count	RSCU	Count	RSCU
UUU(F)	353	1.84	351.6	1.84	347	1.84	347.9	1.85	352.9	1.88	372.5	1.92
UUC(F)	30	0.16	29.6	0.16	30	0.16	28.6	0.15	23.2	0.12	15.5	0.08
UUA(L)	448	5.1	445.4	4.96	441.3	4.95	470.8	5.2	452.9	5.09	470.5	5.26
UUG(L)	7	0.08	22.7	0.25	18	0.2	11.1	0.12	15.6	0.18	7.5	0.08
CUU(L)	47	0.54	34.1	0.38	43.3	0.49	37.5	0.41	40.5	0.45	31.5	0.35
CUC(L)	0	0	5.1	0.06	3.3	0.04	2.2	0.02	2	0.02	1.5	0.02
CUA(L)	22	0.25	28.7	0.32	28.3	0.32	21.7	0.24	22.6	0.25	25.5	0.29
CUG(L)	3	0.03	2.1	0.02	0.3	0	0.4	0	0.6	0.01	0	0
AUU(I)	400	1.87	399.3	1.88	403	1.91	416	1.93	413.4	1.92	404	1.91
AUC(I)	27	0.13	26.3	0.12	19.7	0.09	16	0.07	16.7	0.08	18	0.09
AUA(M)	268	1.85	260.4	1.81	265.3	1.85	262.2	1.84	258.4	1.84	256	1.79
AUG(M)	21	0.15	28	0.19	22	0.15	22.8	0.16	23.2	0.16	30.5	0.21
GUU(V)	82	2.04	74.1	1.9	71.7	1.99	72.5	1.9	70.7	1.93	65	1.78
GUC(V)	2	0.05	3.1	0.08	3	0.08	2.7	0.07	2.8	0.08	3.5	0.1
GUA(V)	73	1.81	70.4	1.81	65	1.81	72.8	1.9	69.6	1.9	71	1.95
GUG(V)	4	0.1	8.3	0.21	4.3	0.12	4.9	0.13	3.4	0.09	6.5	0.18
UCU(S)	121	2.98	107.7	2.7	111.3	2.85	107.5	2.76	107.6	2.77	114	2.73
UCC(S)	10	0.25	17.3	0.43	15	0.38	10.9	0.28	12.1	0.31	11.5	0.28
UCA(S)	74	1.82	78	1.96	69.3	1.78	78	2	79.9	2.06	80.5	1.93
UCG(S)	0	0	2.1	0.05	1.7	0.04	1.7	0.04	0.9	0.02	1	0.02
CCU(P)	77	2.44	63.9	2.02	73.3	2.43	63.8	2.02	75.1	2.4	68.5	2.18
CCC(P)	6	0.19	21	0.67	19.3	0.64	14.3	0.45	16.4	0.53	17	0.54
CCA(P)	41	1.3	39.3	1.24	26.7	0.88	47.5	1.5	32.6	1.04	39	1.24
CCG(P)	2	0.06	2.1	0.07	1.3	0.04	1.1	0.03	0.9	0.03	1	0.03
ACU(T)	88	2.26	80.7	2.11	79.3	2.2	73.5	1.87	76.5	2.01	92.5	2.44
ACC(T)	4	0.1	11.4	0.3	5.3	0.15	8.3	0.21	8.5	0.22	9	0.24
ACA(T)	64	1.64	59.3	1.55	58.7	1.63	75.2	1.91	66.6	1.75	47.5	1.25
ACG(T)	0	0	1.9	0.05	0.7	0.02	0.2	0	0.6	0.02	2.5	0.07
GCU(A)	86	2.69	85.9	2.67	79.3	2.58	77.5	2.37	77.9	2.52	82.5	2.63
GCC(A)	8	0.25	9.7	0.3	8.7	0.28	8.7	0.27	6.2	0.2	3	0.1
GCA(A)	31	0.97	30.7	0.95	32.7	1.06	41.1	1.26	37.9	1.23	38	1.21
GCG(A)	3	0.09	2.6	0.08	2.3	0.08	3.4	0.1	1.6	0.05	2	0.06
UAU(Y)	176	1.84	169.3	1.81	166.3	1.83	177.8	1.89	170.9	1.83	167	1.78
UAC(Y)	15	0.16	17.4	0.19	15.7	0.17	10	0.11	15.8	0.17	21	0.22
UAA(*)	0	0	0	0	0	0	0	0	0	0	0	0
UAG(*)	0	0	0	0	0	0	0	0	0	0	0	0
CAU(H)	63	1.85	57.3	1.67	58.3	1.72	62.8	1.79	59.5	1.75	62	1.8
CAC(H)	5	0.15	11.3	0.33	9.3	0.28	7.5	0.21	8.5	0.25	7	0.2
CAA(Q)	58	1.81	59.1	1.86	59	1.89	62.3	1.95	61.2	1.93	61	1.94
CAG(Q)	6	0.19	4.6	0.14	3.3	0.11	1.7	0.05	2.2	0.07	2	0.06
AAU(N)	223	1.86	225.1	1.81	227	1.85	231.6	1.86	228.8	1.83	226.5	1.81
AAC(N)	17	0.14	23.9	0.19	18.7	0.15	18.1	0.14	20.6	0.17	23.5	0.19
AAA(K)	104	1.89	98.4	1.81	97.7	1.81	95.3	1.78	95.3	1.82	97	1.78
AAG(K)	6	0.11	10.6	0.19	10.3	0.19	11.8	0.22	9.5	0.18	12	0.22
GAU(D)	57	1.87	55.3	1.76	57.3	1.86	56.6	1.83	58.1	1.84	59	1.8
GAC(D)	4	0.13	7.7	0.24	4.3	0.14	5.2	0.17	5.1	0.16	6.5	0.2
GAA(E)	65	1.69	61.9	1.72	62.3	1.76	63.5	1.76	66.2	1.86	60	1.71
GAG(E)	12	0.31	10.1	0.28	8.3	0.24	8.8	0.24	5	0.14	10	0.29
UGU(C)	29	1.76	29.9	1.82	30	1.76	31.1	1.91	31.8	1.91	29	1.84
UGC(C)	4	0.24	3	0.18	4	0.24	1.5	0.09	1.5	0.09	2.5	0.16
UGA(W)	93	1.96	89.4	1.88	89.3	1.9	92.3	1.94	88.6	1.9	91	1.94
UGG(W)	2	0.04	5.6	0.12	4.7	0.1	2.7	0.06	4.5	0.1	3	0.06
CGU(R)	19	1.43	13.4	1.01	17	1.32	15.5	1.17	15	1.14	11	0.83
CGC(R)	0	0	1.3	0.1	1	0.08	0.2	0.01	1.5	0.12	2	0.15
CGA(R)	33	2.49	34.6	2.6	31	2.42	35.1	2.65	33.3	2.53	38	2.87
CGG(R)	1	0.08	3.9	0.29	2.3	0.18	2.2	0.16	2.8	0.21	2	0.15
AGU(S)	33	0.81	30	0.75	32.7	0.84	39.4	1.01	41	1.06	33	0.79
AGC(S)	2	0.05	2.3	0.06	2	0.05	1.5	0.04	1	0.03	2	0.05
AGA(S)	85	2.09	80.9	2.03	79.7	2.04	72.7	1.87	67.6	1.74	92	2.2
AGG(S)	0	0	0.9	0.02	0.3	0.01	0.2	0	0.2	0.01	0	0
GGU(G)	88	1.72	58.3	1.14	59.7	1.2	67.8	1.33	56.3	1.12	62.5	1.22
GGC(G)	1	0.02	4.6	0.09	6	0.12	0.9	0.02	3.9	0.08	3.5	0.07
GGA(G)	95	1.85	111.4	2.17	110.3	2.21	115.1	2.25	113.8	2.26	110.5	2.16
GGG(G)	21	0.41	30.9	0.6	23.3	0.47	20.7	0.41	27.7	0.55	28.5	0.56
